# Supplementary material for: Recent advances in the study of NADC34-like porcine reproductive and respiratory syndrome virus in China
Source: Front Microbiol. 2022 Jul 22;13:950402. doi: 10.3389/fmicb.2022.950402 (PMC9354828; doi:10.3389/fmicb.2022.950402)
Supplement: Supplementary file 1 [file Table_1.XLSX]

## Sheet: Sheet1
This review applies strain information of NADC34-like
No.	Strain	Accession no	Province	Isolated year	RFLP	Whole genome（nt）（polyA tails removed）or Gene region	No.	Strain	Accession no	Province	Isolated year	RFLP	Whole genome（nt）（polyA tails removed）or Gene region
1	LNWK96	MG860516	Liaoning	2017	1-7-4	15109	54	HLJTZJ2008-2106	OL546243	Heilongjiang	2021	1-4-4	ORF5
2	LNWK130	MG913987	Liaoning	2017	1-7-4	15112	55	HLJTZJ2009-2106	OL546244	Heilongjiang	2021	1-4-4	ORF5
3	HL J/2017/921a	MH422084	Heilongjiang	2017	1-7-4	ORF5	56	HLJTZJ2012-2106	OL546245	Heilongjiang	2021	1-4-4	ORF5
4	HL J/2017/921b	MH422085	Heilongjiang	2017	1-7-4	ORF5	57	HLJTZJ2013-2106	OL546246	Heilongjiang	2021	1-4-4	ORF5
5	PRRSV-ZDXYL-China-2018-1	MK453049	Heilongjiang	2018	1-7-4	15093	58	HLJTZJ2018-2106	OL546247	Heilongjiang	2021	1-4-4	ORF5
6	PRRSV-ZDXYL-China-2018-2	MK453050	Heilongjiang	2018	1-7-4	15110	59	JSTZJ2026-2106	OL546248	Jiangsu	2021	1-4-4	ORF5
7	LNDZD10-1806	MN648054	Liaoning	2018	1-7-3	15112	60	JSTZJ2027-2106	OL546249	Jiangsu	2021	1-4-4	ORF5
8	HLJZD22-1812	MN648450	Heilongjiang	2018	1-4-4	15109	61	JSTZJ2028-2106	OL546250	Jiangsu	2021	1-4-4	ORF5
9	FJ0908	MK202794	Fujian	2018	1-7-4	15112	62	SDTZJ2039-2107	OL546251	Shandong	2021	1-4-4	ORF5
10	CH/2018/NCV-Anheal−1	MH370474	-	2018	1-7-3	15108	63	JLTZJ2053-2107	OL546252	Jilin	2021	1-7-4	ORF5
11	HNLCL82−1811	MN648057	Henan	2018	-	Nsp2	64	HLJTZJ2060-2107	OL546253	Heilongjiang	2021	1-4-4	ORF5
12	HNLCL58−1812	MN648056	Henan	2018	-	Nsp2	65	HLJTZJ2065-2107	OL546254	Heilongjiang	2021	1-10-3	ORF5
13	CH/SCMY-2/2019	OL771205	Sichuan	2019	1-6-4	15110	66	HLJTZJ2066-2107	OL546255	Heilongjiang	2021	1-10-4	ORF5
14	HLJZD30-1902	MN648055	Heilongjiang	2019	1-7-4	15112	67	HLJTZJ2068-2107	OL546256	Heilongjiang	2021	1-10-4	ORF5
15	HLJDZD32-1901	MN648449	Heilongjiang	2019	1-4-2	15112	68	HLJTZJ2070-2107	OL546257	Heilongjiang	2021	1-7-4	ORF5
16	HLJPY18-2009	OL516347	Heilongjiang	2020	1-7-4	15021	69	HLJTZJ2071-2107	OL546258	Heilongjiang	2021	1-10-4	ORF5
17	HNTZJ165-2001	OL516358	Henan	2020	1-5-4	15100	70	HLJTZJ2072-2107	OL546259	Heilongjiang	2021	1-10-4	ORF5
18	SDHSW135-2009	OL516361	Shandong	2020	1-5-4	15097	71	HLJTZJ2079-2107	OL546260	Heilongjiang	2021	1-7-4	ORF5
19	HLJTZJ829-2010	OL516349	Heilongjiang	2020	1-7-4	15113	72	HLJTZJ2080-2107	OL546261	Heilongjiang	2021	1-7-4	ORF5
20	HLJTZJ864-2010	OL516350	Heilongjiang	2020	1-7-4	15113	73	HLJTZJ2081-2107	OL546262	Heilongjiang	2021	1-7-4	ORF5
21	HLJTZJ921-2011	OL516351	Heilongjiang	2020	1-7-4	15113	74	HLJTZJ2082-2107	OL546263	Heilongjiang	2021	1-7-4	ORF5
22	HLJTZJ1289-2012	OL516352	Heilongjiang	2020	1-4-4	15109	75	HLJTZJ2086-2107	OL546264	Heilongjiang	2021	1-2-4	ORF5
23	LNTZJ1341-2012	OL516360	Liaoning	2020	1-4-4	15109	76	HLJTZJ2086H-2107	OL546265	Heilongjiang	2021	1-6-4	ORF5
24	HLJWK318-2001	OL516357	Heilongjiang	2020	1-4-2	15104	77	HLJTZJ2087-2107	OL546266	Heilongjiang	2021	1-7-4	ORF5
25	CH/SCCD-4/2020	OL771206	Sichuan	2020	1-6-4	15503	78	HLJTZJ2088-2107	OL546267	Heilongjiang	2021	1-4-4	ORF5
26	CH/SCLS-2/2020	OL771207	Sichuan	2020	1-6-4	15110	79	HLJTZJ2089-2107	OL546268	Heilongjiang	2021	1-10-4	ORF5
27	CH/SCMS-4/2020	OL771208	Sichuan	2020	1-6-4	15112	80	HLJTZJ2090H-2107	OL546269	Heilongjiang	2021	1-4-4	ORF5
28	CH/SCYB-2/2020	OL771209	Sichuan	2020	1-3-4	15110	81	HLJTZJ2091-2107	OL546270	Heilongjiang	2021	1-4-4	ORF5
29	TZJ864	-	Heilongjiang	-	-	-	82	HLJTZJ2092-2107	OL546271	Heilongjiang	2021	1-4-4	ORF5
30	TZJ921	-	Heilongjiang	-	-	-	83	HLJTZJ2093-2107	OL546272	Heilongjiang	2021	1-10-4	ORF5
31	HLJWK319-2001	OL546284	Heilongjiang	2020	1-4-2	ORF5	84	HLJTZJ2094-2107	OL546273	Heilongjiang	2021	1-10-4	ORF5
32	HLJPY13-2007	-	Heilongjiang	2020	-	Nsp2	85	HLJTZJ2095-2107	OL546274	Heilongjiang	2021	1-4-4	ORF5
33	HLJTZJ928-2011	OL546226	Heilongjiang	2020	1-7-4	ORF5	86	HLJTZJ2096-2107	OL546275	Heilongjiang	2021	1-4-4	ORF5
34	HBTZJ978-2011	-	Hebei	2020	-	Nsp2	87	HLJTZJ2098-2107	OL546276	Heilongjiang	2021	1-10-4	ORF5
35	HBTZJ997-2011	OL546227	Hebei	2020	1-4-4	ORF5	88	SDTZJ2135-2107	OL546277	Heilongjiang	2021	1-4-4	ORF5
36	HLJTZJ1032-2011	OL546228	Heilongjiang	2020	1-7-4	ORF5	89	HLJWK475-2107	OL546283	Heilongjiang	2021	1-7-4	ORF5
37	HLJTZJ1033-2011	OL546229	Heilongjiang	2020	1-7-4	ORF5	90	SDHSW156-2107	-	Shandong	2021	-	ORF7
38	HLJTZJ1034-2011	OL546230	Heilongjiang	2020	1-7-4	ORF5	91	HLJTZJ2164-2108	OL546278	Heilongjiang	2021	1-4-2	ORF5
39	HLJTZJ1044-2011	OL546231	Heilongjiang	2020	1-7-4	ORF5	92	HLJTZJ2209-2110	OL546279	Heilongjiang	2021	1-6-4	ORF5
40	HBTZJ1056-2011	-	Hebei	-	-	Nsp2	93	HLJTZJ2211-2110	OL546280	Heilongjiang	2021	1-6-4	ORF5
41	HLJTZJ1102-2011	OL546232	Heilongjiang	2020	1-9-4	ORF5	94	HLJTZJ2257-2110	OL546285	Heilongjiang	2021	1-6-4	ORF5
42	HLJTZJ1103-2011	OL546233	Heilongjiang	2020	1-10-4	ORF5	95	HLJTZJ2258-2110	OL546286	Heilongjiang	2021	1-6-4	ORF5
43	HLJTZJ1106-2011	OL546234	Heilongjiang	2020	1-10-4	ORF5	96	HLJTZJ2259-2110	OL546287	Heilongjiang	2021	1-6-4	ORF5
44	HLJTZJ1288-2012	OL546235	Heilongjiang	2020	1-3-4	ORF5	97	HLJTZJ2260-2110	OL546288	Heilongjiang	2021	1-6-4	ORF5
45	HLJTZJ1290-2012	OL546236	Heilongjiang	2020	1-4-4	ORF5	98	HLJTZJ2007-2106	OL516354	Heilongjiang	2021	1-4-4	15017
46	HLJTZJ1291-2012	OL546237	Heilongjiang	2020	1-4-4	ORF5	99	HLJTZJ2165-2108	OL516356	Heilongjiang	2021	1-4-2	15008
47	HLJTZJ1292-2012	OL546238	Heilongjiang	2020	1-4-4	ORF5	100	HLJTZJ1988-2106	OL516353	Heilongjiang	2021	1-7-4	15019
48	HLJTZJ1293-2012	OL546239	Heilongjiang	2020	1-4-4	ORF5	101	JLTZJ2050-2107	OL516359	Jilin	2021	1-7-4	15019
49	HBTZJ1519-2012	OL546240	Hebei	2020	1-7-4	ORF5	102	HLJTZJ2090-2107	OL516355	Heilongjiang	2021	1-10-4	15009
50	JLWK412-2103	OL546281	Jilin	2021	1-4-4	ORF5	103	HLJPY32-2109	OL516348	Heilongjiang	2021	1-4-3	15079
51	JLWK413-2103	OL546282	Jilin	2021	1-4-4	ORF5	104	TJnh2021	No public	Tianjin	2021	-	15110
52	HLJTZJ1997-2106	OL546241	Heilongjiang	2021	1-4-4	ORF5	105	JS2021NADC34	MZ820388	Jiangsu	2021	1-7-4	15111
53	HLJTZJ2000-2106	OL546242	Heilongjiang	2021	1-4-4	ORF5
Notes: - No reports
